# Supplementary material for: Associations between the Number of Children, Depressive Symptoms, and Cognition in Middle-Aged and Older Adults: Evidence from the China Health and Retirement Longitudinal Study
Source: Healthcare (Basel). 2024 Sep 26;12(19):1928. doi: 10.3390/healthcare12191928 (PMC11475735; doi:10.3390/healthcare12191928)
Supplement: Supplementary file 1 [file healthcare-12-01928-s001.zip]

Archive with 1 entries (1 files):
- healthcare-3218086-supplementary.pdf
